# Supplementary material for: ZRC3308 Monoclonal Antibody Cocktail Shows Protective Efficacy in Syrian Hamsters against SARS-CoV-2 Infection
Source: Viruses. 2021 Dec 3;13(12):2424. doi: 10.3390/v13122424 (PMC8706527; doi:10.3390/v13122424)
Supplement: Supplementary file 1 [file viruses-13-02424-s001.zip]

Archive with 1 entries (1 files):
- viruses-1421467-supplementary.pdf
